# Supplementary material for: Intestinal microbiome analyses identify melanoma patients at risk for checkpoint-blockade-induced colitis
Source: Nat Commun. 2016 Feb 2;7:10391. doi: 10.1038/ncomms10391 (PMC4740747; doi:10.1038/ncomms10391)
Supplement: Supplementary Software — A readme.txt and R code [file ncomms10391-s2.zip]

Archive with 150 entries (150 files):
- Index/Document.iwa
- Index/MasterSlide.iwa
- Index/MasterSlide-5.iwa
- Index/MasterSlide-6.iwa
- Index/MasterSlide-1.iwa
- Index/MasterSlide-9.iwa
- Index/Slide-12.iwa
- Index/Slide-1.iwa
- Index/MasterSlide-10.iwa
- Index/MasterSlide-8.iwa
- Index/Slide-9.iwa
- Index/Slide-5.iwa
- Index/MasterSlide-11.iwa
- Index/MasterSlide-3.iwa
- Index/MasterSlide-2.iwa
- Index/ViewState.iwa
- Index/MasterSlide-4.iwa
- Index/MasterSlide-7.iwa
- Index/Slide-13.iwa
- Index/CalculationEngine.iwa
- Index/Tables/DataList-1403.iwa
- Index/Tables/DataList-1392.iwa
- Index/Tables/DataList-1442.iwa
- Index/Tables/DataList-1401.iwa
- Index/Tables/HeaderStorageBucket-7.iwa
- Index/Tables/DataList-1483.iwa
- Index/Tables/DataList-1439.iwa
- Index/Tables/DataList-1396.iwa
- Index/Tables/Tile-38.iwa
- Index/Tables/HeaderStorageBucket-10.iwa
- Index/Tables/DataList-1393.iwa
- Index/Tables/DataList-1395.iwa
- Index/Tables/DataList-1389.iwa
- Index/Tables/DataList-1385.iwa
- Index/Tables/Tile-41.iwa
- Index/Tables/DataList-1394.iwa
- Index/Tables/DataList-1402.iwa
- Index/Tables/DataList-1388.iwa
- Index/Tables/HeaderStorageBucket-8.iwa
- Index/Tables/DataList-1407.iwa
- Index/Tables/DataList-1386.iwa
- Index/Tables/DataList-1405.iwa
- Index/Tables/DataList-1406.iwa
- Index/Tables/HeaderStorageBucket-11.iwa
- Index/Tables/DataList-1414.iwa
- Index/Tables/DataList-1404.iwa
- Index/DocumentStylesheet.iwa
- Index/AnnotationAuthorStorage.iwa
- Index/DocumentMetadata.iwa
- Data/110809_FamilyChineseOahu_EN_02390_2880x1921-small-10.jpg
- Data/110809_FamilyChineseOahu_EN_02016_981x654-small-12.jpg
- Data/110809_FamilyChineseOahu_EN_00317_2040x1360-small-14.jpg
- Data/st0-76.jpg
- Data/mt0@2x-77.jpg
- Data/mt1@2x-78.jpg
- Data/mt2@2x-79.jpg
- Data/mt3@2x-80.jpg
- Data/mt4@2x-81.jpg
- Data/mt5@2x-82.jpg
- Data/mt6@2x-83.jpg
- Data/mt7@2x-84.jpg
- Data/mt8@2x-85.jpg
- Data/mt9@2x-86.jpg
- Data/mt10@2x-87.jpg
- Data/pasted-image-708.pdf
- Data/pasted-image-small-710.png
- Data/pasted-image-2058.pdf
- Data/pasted-image-small-2059.png
- Data/2015-01-23 abundance plots, phylum, samples A_legend, flush-2109.pdf
- Data/2015-01-23 abundance plots, phylum, samples A_legend, flush-small-2110.png
- Data/pasted-image-3363.pdf
- Data/pasted-image-small-3366.png
- Data/pasted-image-4278.pdf
- Data/pasted-image-small-4279.png
- Data/pasted-image-4282.pdf
- Data/pasted-image-small-4283.png
- Data/mapdata key-4418.pdf
- Data/mapdata key-small-4419.png
- Data/pasted-image-4641.pdf
- Data/pasted-image-small-4642.png
- Data/pasted-image-5662.pdf
- Data/pasted-image-5663.pdf
- Data/pasted-image-5664.pdf
- Data/pasted-image-small-5667.png
- Data/pasted-image-small-5668.png
- Data/pasted-image-small-5669.png
- Data/Ipi heatmap, log, colored background, 2.22.15, seashell-5860.pdf
- Data/Ipi heatmap, log, colored background, 2.22-5861.png
- Data/Ipi timeline, 3x5, 3.10.15-6111.pdf
- Data/Ipi timeline, 3x5, 3.10-6112.png
- Data/pasted-image-7934.pdf
- Data/pasted-image-small-7935.png
- Data/pasted-image-8392.pdf
- Data/pasted-image-small-8393.png
- Data/pasted-image-10710.pdf
- Data/pasted-image-small-10711.png
- Data/pasted-image-11820.pdf
- Data/pasted-image-small-11821.png
- Data/ROC curve 4 modules, 10.8.15, square-13086.png
- Data/ROC curve 4 modules, 10.8-13087.png
- Data/pasted-image-14284.pdf
- Data/pasted-image-small-14285.png
- Data/venn-14327.pdf
- Data/venn-small-14328.png
- Data/pasted-image-small-14373.png
- Data/pasted-image-14408.pdf
- Data/pasted-image-small-14409.png
- Data/pasted-image-14412.pdf
- Data/pasted-image-small-14413.png
- Data/pasted-image-14416.pdf
- Data/pasted-image-14499.pdf
- Data/pasted-image-small-14500.png
- Data/pasted-image-14541.pdf
- Data/pasted-image-small-14542.png
- Data/pasted-image-14549.pdf
- Data/pasted-image-small-14550.png
- Data/pasted-image-14557.pdf
- Data/pasted-image-small-14558.png
- Data/pasted-image-14588.pdf
- Data/pasted-image-small-14589.png
- Data/pasted-image-14595.pdf
- Data/pasted-image-small-14596.png
- Data/pasted-image-14601.pdf
- Data/pasted-image-small-14602.png
- Data/pasted-image-14675.pdf
- Data/pasted-image-small-14676.png
- Data/pasted-image-14702.pdf
- Data/pasted-image-small-14703.png
- Data/2015-10-14 abundance plots, family, trimmed, samples A, updated color palette final_legend, flush, better orientation-14957.pdf
- Data/2015-10-14 abundance plots, family, trimmed, samples A, updated color palette final_legend, flush, better orientation-small-14958.png
- Data/pasted-image-16001.pdf
- Data/pasted-image-small-16002.png
- Data/pasted-image-16005.pdf
- Data/pasted-image-small-16006.png
- Data/st0-17478.jpg
- Data/st2-17480.jpg
- Data/pasted-image-17489.pdf
- Data/pasted-image-small-17490.png
- Data/st1-17566.jpg
- Data/pasted-image-17567.pdf
- Data/pasted-image-small-17568.png
- Data/st-CE2709AF-DE2D-48A2-90C4-E005890A285B-17846.jpg
- Data/st-C1EA9A28-46C5-420D-B87C-66677DE575D2-18465.jpg
- Index/Metadata.iwa
- Metadata/Properties.plist
- Metadata/DocumentIdentifier
- Metadata/BuildVersionHistory.plist
- preview.jpg
- preview-micro.jpg
- preview-web.jpg
