# Supplementary material for: Intestinal microbiome analyses identify melanoma patients at risk for checkpoint-blockade-induced colitis
Source: Nat Commun. 2016 Feb 2;7:10391. doi: 10.1038/ncomms10391 (PMC4740747; doi:10.1038/ncomms10391)
Supplement: Supplementary Software — A readme.txt and R code [file ncomms10391-s2.zip › Metadata/DocumentIdentifier]

AA2C7949-9E7A-415C-A5E4-07CE3A73FB42
