# Supplementary material for: Intestinal microbiome analyses identify melanoma patients at risk for checkpoint-blockade-induced colitis
Source: Nat Commun. 2016 Feb 2;7:10391. doi: 10.1038/ncomms10391 (PMC4740747; doi:10.1038/ncomms10391)
Supplement: Supplementary Software — A readme.txt and R code [file ncomms10391-s2.zip › Metadata/BuildVersionHistory.plist]

<?xml version="1.0" encoding="UTF-8"?>
<!DOCTYPE plist PUBLIC "-//Apple//DTD PLIST 1.0//EN" "http://www.apple.com/DTDs/PropertyList-1.0.dtd">
<plist version="1.0">
<array>
	<string>Template: White (2014-07-17 17:01)</string>
	<string>M6.5.2-2119-1</string>
	<string>M6.5.3-2151-2</string>
	<string>M6.6.1-2560-1</string>
</array>
</plist>
